# Supplementary material for: Integrative analysis unveils ECM signatures and pathways driving hepatocellular carcinoma progression: A multi‐omics approach and prognostic model development
Source: J Cell Mol Med. 2024 Apr 3;28(8):e18230. doi: 10.1111/jcmm.18230 (PMC10989547; doi:10.1111/jcmm.18230)
Supplement: Supplementary file 2 — Table S1. [file JCMM-28-e18230-s002.xlsx]

## Sheet: Sheet1
ECM gene list
GP1BA
COL6A2
COL6A3
GP1BB
COL5A2
COL6A1
LAMA1
VWF
HSPG2
TNN
FN1
ITGA9
GP9
COMP
IBSP
CD36
CHAD
GP5
VTN
THBS4
ITGA4
ITGA3
ITGA2B
ITGA7
ITGA5
COL5A1
COL4A6
ITGA11
SV2C
COL2A1
COL3A1
COL4A1
AGRN
COL4A2
COL4A4
ITGB3
ITGB4
RELN
ITGB5
ITGB6
ITGB7
LAMC2
ITGAV
ITGB1
LAMB2
SPP1
LAMB3
LAMC1
COL1A1
LAMA4
LAMA5
LAMB1
COL1A2
ITGA10
GP6
ITGA8
LAMB4
TNR
CD47
SV2A
CD44
DAG1
TNXB
LAMA3
LAMA2
SDC3
ITGB8
ITGA6
ITGA2
ITGA1
SV2B
TNC
COL11A1
LAMC3
COL11A2
HMMR
SDC2
SDC4
COL5A3
THBS3
COL6A6
THBS2
SDC1
THBS1
